# Supplementary material for: Plasma brain-derived neurotrophic factor concentration is a predictor of chronic kidney disease in patients with cardiovascular risk factors – Hyogo Sleep Cardio-Autonomic Atherosclerosis study
Source: PLoS One. 2017 Jun 2;12(6):e0178686. doi: 10.1371/journal.pone.0178686 (PMC5456118; doi:10.1371/journal.pone.0178686)
Supplement: S1 Table — (XLSX) [file pone.0178686.s001.xlsx]

## Sheet: Sheet1
Number	Age	Gender (Male=1, Female=0)	BMI	Diabetes (Yes=1, No=0)	Hypertension (Yes=1, No=0)	Dyslipidemia (Yes=1, No=0)	Past CVD events (Yes=1, No=0)	Ca antagonist (Yes=1, No=0)	ACE or ARB (Yes=1, No=0)	β or αβ blocker (Yes=1, No=0)	Diuretics (Yes=1, No=0)	Antiplatelet agent (Yes=1, No=0)	Antidepressant agent (Yes=1, No=0)	Current smoker (Yes=1, No=0)	eGFR	Albuminuria (Yes=1, No=0)	AHI	Sleep duration	Sleep Efficiency	Movement Index	Nocturnal SBP fall	ln SDNN	ln SDANN5	ln BDNF	CKD development (Yes=1, No=0)	Follow up duration
1	66	1	21.8939	0	1	1	1	0	0	0	0	0	0	0	64	0	7.1	26	100	44.23	2.54777	4.78415	4.71939	8.24037	0	29
2	59	1	21.2953	0	1	0	0	0	1	0	1	0	0	0	75	0	4	322	99.87	30.34	12.5	4.79248	4.7362	9.03646	0	54
3	37	0	22.89	0	1	0	0	1	0	0	0	0	0	0	109	0	0.7	399.5	99.76	13.54	8.25688	4.76217	4.53475	7.67596	0	33
4	71	0	20.4999	0	1	0	0	1	0	0	0	0	0	0	96	0	18.2	415.5	99.65	13.67	8.33333	4.67096	4.59411	6.85344	0	24
5	69	1	22.4986	1	0	0	0	0	0	0	0	0	0	1	79	0	3	438.5	99.54	37.65	8	4.68951	4.59815	8.52276	1	6
6	37	0	22.9523	0	0	1	0	0	0	0	0	0	0	0	114	0	0.1	510	99.42	15.79	7.29167	4.97328	4.88507	7.5886	0	31
7	63	1	24.9827	1	0	0	0	0	0	0	0	0	0	0	103	0	7.3	491.5	99.4	25.09	8.92857	5.07267	5.00663	6.28888	0	47
8	60	0	24.8059	0	0	1	0	0	0	0	0	0	0	0	88	0	0.9	440.5	99.31	30.2	22.5	4.82991	4.69866	6.34829	0	42
9	35	0	20.2513	0	0	0	0	0	0	0	0	0	0	0	97	0	0.1	703.5	99.21	18.84	6.19469	4.99111	4.85593	6.61418	0	37
10	54	0	23.5723	0	0	0	0	0	0	0	0	0	0	0	100	0	0.1	527.5	99.06	11.41	17.9487	4.74406	4.6606	7.20839	0	18
11	27	0	25.3932	0	0	1	0	0	0	0	0	0	0	0	96	0	1	366	99.05	34.37	3.0303	4.76132	4.58701	8.03026	0	38
12	60	1	23.1405	1	1	1	1	1	1	1	0	1	0	0	98	0	1.4	519.5	98.94	31.11	9.92366	4.52179	4.41643	7.88312	0	33
13	36	1	36.2449	0	0	1	0	0	0	0	0	0	0	0	78	0	43.8	470.5	98.93	10.38	7.25806	4.96842	4.75789	8.88436	0	32
14	42	0	20.34	0	0	0	0	0	0	0	0	0	0	0	83	0	1.7	436	98.87	24.72	14.0625	5.19684	5.16078	8.73946	0	36
15	36	0	20.0031	0	0	0	1	0	0	0	0	0	0	0	95	0	0	475	98.7	17.73	8.10811	4.71223	4.62986	7.95972	0	56
16	53	1	25.1808	1	0	1	1	0	0	0	0	1	0	0	70	0	5.8	523	98.64	23.37	0.847458	4.59411	4.34381	8.70809	0	53
17	48	0	20.6366	0	1	0	0	1	0	0	0	0	0	0	78	0	1.5	345.5	98.47	26.2	11.3043	4.79414	4.71939	8.14137	0	25
18	52	1	37.7059	1	1	0	0	1	1	0	1	0	0	0	95	0	24.9	457.5	98.42	30.49	9.83607	4.75875	4.70502	8.19746	0	37
19	43	0	21.2836	0	1	1	0	1	1	0	0	0	0	0	98	0	0.9	494.5	98.42	20	4.42478	4.87825	4.76303	8.40102	0	48
20	49	1	21.8879	0	1	0	0	0	1	0	0	0	0	0	74	0	16.1	358	98.36	45.54	17.7966	4.80156	4.57471	9.12918	0	25
21	63	1	21.9513	1	1	0	0	0	1	0	0	0	0	1	86	0	1	275	98.16	18.69	5.45455	5.16878	5.08821	7.34061	0	51
22	64	1	29.7211	1	1	0	0	1	0	0	0	0	0	1	87	0	12.8	340.5	98.08	40.11	10.4839	4.84576	4.78999	7.917	0	36
23	50	1	27.5993	0	0	1	0	0	0	0	0	0	1	0	108	0	4.2	346	97.91	13.1	24.8	4.66155	4.53796	8.71694	0	34
24	43	0	24.9199	1	0	1	0	0	0	0	0	0	0	0	98	0	3.6	398.5	97.8	24.89	12.3894	4.96215	4.90008	6.49668	0	29
25	47	1	25.1346	1	1	1	0	1	1	0	1	0	0	0	131	0	6.2	355.5	97.7	23.89	13.6	4.57471	4.50976	7.48516	0	44
26	38	0	25.2124	0	1	1	0	1	0	0	0	0	0	0	87	0	2.6	440.5	97.62	13.42	-0.847458	5.04857	4.90231	7.76162	0	55
27	42	0	19.6926	0	0	0	0	0	0	0	0	0	0	0	127	0	3.2	510	97.61	17.91	14.7059	4.81867	4.63376	7.05385	0	33
28	63	0	20.7734	0	0	1	0	0	0	0	0	0	0	0	87	0	3.5	436	97.6	27.05	7.89474	4.66344	4.56435	6.63602	0	41
29	47	1	22.5309	0	1	1	0	1	0	0	0	0	0	0	93	0	4	446	97.6	22.65	13.0769	5.1504	5.10352	9.46066	0	36
30	77	0	18.9125	1	1	1	0	1	0	0	0	0	0	0	90	1	7	440.5	97.52	63.87	14.2857	4.89635	4.6812	8.9984	0	58
31	60	1	22.3924	0	0	0	0	0	0	0	0	0	0	0	88	0	24	326.67	97.49	36.99	6.55738	4.68583	4.5486	7.14226	0	26
32	63	0	29.6112	0	1	1	0	0	1	0	0	0	0	0	76	0	40.4	486.5	97.39	20.76	5.30303	4.74406	4.56747	8.13268	0	53
33	52	1	21.1956	1	1	1	1	0	0	1	1	1	0	0	133	0	6.4	418.5	97.21	28.69	3.63636	4.37701	4.14155	7.88383	1	8
34	69	0	21.9381	0	1	1	0	1	0	0	0	0	0	0	79	0	3.8	390	97.19	38.08	10.4	4.59613	4.50314	7.30522	0	36
35	44	0	19.4483	1	1	1	0	0	0	0	0	0	0	0	113	0	1	474.5	97.18	24.59	9.65517	5.68935	5.61313	8.85138	0	51
36	58	0	24.4399	1	0	1	0	0	0	0	0	0	0	0	98	0	10	297.5	97.16	22.29	9.90099	4.63084	4.43201	6.5815	0	46
37	67	1	22.8222	1	1	1	1	1	1	0	0	1	0	0	71	0	1.9	343	97.11	37.85	16.1017	5.18627	4.99111	8.46542	0	38
38	60	1	26.5058	0	1	1	0	1	0	0	0	0	0	0	66	0	11.6	427.67	96.97	28.19	1.5625	4.57161	4.29729	7.89521	0	44
39	71	0	17.7134	0	0	0	0	0	0	0	0	0	0	0	75	0	9	409.5	96.93	31.03	-4.08163	4.70139	4.60916	6.41862	0	52
40	59	1	20.3223	0	0	0	0	0	0	0	0	0	0	1	95	0	0.5	505.5	96.89	38.51	9.25926	4.68398	4.53903	6.61927	0	29
41	65	0	24.0385	0	0	0	0	0	0	0	0	0	0	0	77	0	3.2	504.5	96.88	27.22	15.3846	4.62203	4.48074	6.30315	0	11
42	26	0	25.447	0	1	1	0	0	0	0	0	0	0	0	113	0	0.8	304	96.82	21.66	-0.826446	4.9712	4.88356	9.32422	0	39
43	53	0	22.5567	0	0	1	0	0	0	0	0	0	0	0	89	0	7.2	457	96.8	23.53	12.4031	4.87825	4.79414	7.84078	0	12
44	43	1	25.8166	1	1	1	0	1	0	0	1	0	0	1	120	1	23	454.5	96.76	39.86	16.5563	4.86984	4.77912	9.55379	0	45
45	59	1	29.653	0	1	1	1	1	0	0	0	0	0	0	70	1	0.6	474	96.74	37.96	6.08108	4.85203	4.74493	6.75182	0	14
46	50	0	20.7028	0	0	0	0	0	0	0	0	0	0	0	87	0	2.6	496.5	96.74	19.87	-15.8537	5.04343	4.84655	8.20757	0	44
47	49	1	24.9072	1	0	1	0	0	0	0	0	0	0	1	74	0	11	466.5	96.69	26.02	17.8295	4.8896	4.78999	8.68712	0	55
48	70	1	19.6232	1	1	1	0	1	1	1	0	0	0	1	61	0	5.8	295	96.64	31.14	17.2414	4.89784	4.72827	6.50728	1	9
49	57	1	19.5797	1	1	0	0	1	1	0	0	0	0	1	97	0	2	370.5	96.64	21.66	3.66972	4.83549	4.76217	7.0157	0	3
50	71	1	25.8643	1	1	1	1	1	1	0	0	0	0	0	91	1	15	412.5	96.43	55.05	13.1944	4.69226	4.61907	7.0983	0	27
51	77	1	19.1484	0	1	0	0	0	1	0	0	1	0	0	91	0	16.4	401.5	96.4	25.16	13.7681	4.70139	4.52613	6.53411	0	28
52	66	0	21.9294	0	1	0	0	1	0	1	0	0	0	1	74	0	1	392.5	96.4	36.36	-2.5	5.16878	5.08821	6.77348	0	43
53	66	0	24.298	1	1	1	0	0	0	0	0	0	0	0	81	1	4.7	383	96.39	21.16	2.52101	4.48187	4.37071	8.7154	0	22
54	50	0	26.4444	1	1	1	0	0	0	0	0	0	0	0	95	1	17.2	302.5	96.38	48.64	-6.2069	4.49088	4.41037	7.69491	0	41
55	70	0	24.8874	0	0	0	0	0	0	0	0	0	0	0	77	0	0	506.5	96.36	37.68	-5.51181	4.61016	4.50645	6.85386	0	44
56	58	1	27.5645	1	1	1	0	1	1	0	0	0	0	1	78	0	21.6	429.5	96.36	38.21	0.909091	4.66908	4.5207	7.47819	0	15
57	25	1	37.3702	0	1	0	0	0	0	0	0	0	0	0	82	1	2.3	389.5	96.3	20.89	14.4828	5.25593	5.19739	7.2496	0	45
58	40	0	23.5556	0	1	0	0	0	0	0	0	0	0	0	102	0	0.2	406	96.29	25.67	17.3611	5.1996	5.14691	7.02401	0	39
59	62	1	21.2183	1	1	0	0	1	1	0	0	0	0	0	77	0	2	471.5	96.24	28.62	5.64516	4.93159	4.85359	7.09547	0	55
60	36	0	20.3493	1	1	1	0	0	0	0	0	0	0	0	93	1	4.3	486	96.24	13.47	7.57576	4.58701	4.49981	7.29985	1	34
61	60	1	33.3878	0	1	1	0	0	0	0	0	0	0	0	66	0	41	505	96.22	21.44	22.3776	4.7318	4.62006	8.0206	1	9
62	51	1	24.3949	1	0	0	0	0	0	0	0	0	0	1	108	0	0.3	412.5	96.17	30.76	12.8205	5.04921	4.96703	6.9684	0	27
63	45	1	21.7308	0	0	0	0	0	0	0	0	0	0	1	98	0	0	355	96.16	44.82	5.64516	4.48526	4.4128	9.02979	0	54
64	40	0	26.9441	0	0	1	0	0	0	0	0	0	0	0	125	0	10.1	465.5	96.12	45.69	7	4.8956	4.80811	6.52269	0	39
65	69	0	22.8558	0	1	1	0	1	0	0	0	0	0	0	84	0	2.5	454	96.11	24.05	17.2662	5.16707	5.15848	7.32864	0	47
66	44	1	20.6575	0	0	0	0	0	0	0	0	0	0	0	92	0	3.5	469	96.11	29.89	12.7451	4.96004	4.78415	6.21059	0	13
67	69	1	22.3435	1	1	1	1	0	1	0	0	1	0	1	65	0	17.7	457.5	96.1	34.53	14.1667	4.57677	4.3108	8.21831	0	40
68	47	0	21.9261	0	1	0	0	1	1	0	0	0	0	0	71	1	2.8	498.5	96.04	15.56	-0.621118	4.87825	4.83469	7.26037	0	34
69	61	0	27.3538	1	1	1	0	1	0	0	0	0	0	0	135	0	4	367.5	96.02	27.02	13.3333	4.54966	4.3745	7.65961	0	35
70	30	1	20	1	1	1	0	0	1	0	0	0	0	0	160	0	15.9	572	96.01	37.92	-3.00752	4.33073	4.18814	7.21273	0	44
71	60	0	19.8675	0	1	1	0	0	1	0	0	0	0	0	68	0	4	443	96	28.4	9.09091	4.58292	4.42245	8.79003	0	56
72	33	0	37.0066	0	0	0	0	0	0	0	0	0	0	1	97	0	3	483.33	95.97	27.63	13.2231	5.12753	5.04278	8.60343	0	56
73	38	1	22.3725	0	1	0	0	0	0	0	0	0	0	0	77	0	4	456	95.86	29.49	12.8378	5.11199	4.99043	7.9294	0	43
74	69	0	22.8329	0	1	0	0	1	0	0	0	0	0	0	77	0	3.8	421.5	95.84	14.64	9.09091	4.86445	4.79744	7.09	1	10
75	55	1	25.5851	1	1	0	0	1	1	0	0	0	0	1	105	0	8.7	455.5	95.83	44.74	8	5.04665	4.91632	7.90842	0	13
76	60	0	19.0097	0	1	0	1	1	0	1	0	0	0	1	92	0	2	400	95.81	34.68	17.6991	4.70592	4.61907	7.93194	0	29
77	49	0	34.6957	0	1	1	0	1	1	1	1	0	0	0	98	0	4	385.5	95.79	23.19	5.88235	4.69318	4.60717	7.58085	0	54
78	44	0	20.0288	0	0	0	0	0	0	0	0	0	0	0	74	0	0.9	385	95.73	25.46	16.9492	5.02059	4.96145	7.31801	0	46
79	57	1	24.0238	0	1	0	0	1	1	0	0	0	0	0	78	1	11	395.75	95.72	34.35	6.66667	4.46706	4.29865	8.29326	0	57
80	64	0	23.1111	0	1	1	0	1	0	0	0	0	0	0	82	0	12.3	451	95.55	40.25	7.93651	5.35706	5.33127	7.8645	0	49
81	69	0	14.382	1	0	0	0	0	0	0	0	1	0	0	69	0	0.4	457	95.52	29.37	10.4	5.26424	5.1996	5.88429	1	25
82	46	1	20.5602	0	0	0	0	0	0	0	0	0	0	0	73	0	1.6	427.5	95.51	45.32	11.4035	4.85437	4.68583	7.87482	0	18
83	64	1	19.176	0	0	1	0	0	0	0	0	0	0	0	79	0	4.6	480.5	95.5	18.79	2.83019	4.49424	4.30136	8.03612	0	47
84	43	1	25.9942	1	0	0	0	0	0	0	0	0	0	0	78	0	13.6	451	95.5	39.07	9.52381	4.68583	4.43319	8.6933	0	36
85	41	1	29.6875	0	0	1	0	0	0	0	0	0	0	0	82	0	11.7	434	95.45	37.95	20.3008	5.15906	5.06639	8.9094	0	35
86	55	1	25.0995	0	1	0	0	1	1	1	0	0	0	1	88	1	8	435	95.39	53.96	4.1958	4.72473	4.45783	8.81599	0	57
87	74	1	22.6757	1	0	1	0	0	0	0	0	0	0	0	82	0	1.3	273	95.38	32.94	11.6279	4.64535	4.51634	7.5262	0	35
88	62	1	21.7193	1	1	1	0	1	0	0	0	0	0	0	67	0	1	200	95.32	28.06	7.69231	4.56331	4.38826	6.79894	0	40
89	70	1	27.7671	1	1	1	1	1	0	0	1	1	0	0	74	0	15.6	295	95.25	34.35	19.708	5.12218	5.04343	8.13172	0	44
90	73	1	21.4533	1	0	0	0	1	0	0	0	0	0	0	81	0	4	440.5	95.22	45.67	7.14286	4.75531	4.59613	6.91987	0	50
91	75	0	16.9362	1	1	0	0	1	0	1	0	0	0	0	113	0	13.2	447.5	95.21	26.07	-4.61538	4.37324	4.2002	8.65625	0	34
92	55	1	23.0367	1	1	0	0	1	0	0	0	0	0	0	114	0	2.2	440.5	95.17	37.61	15.6716	4.79744	4.70411	7.07281	0	43
93	61	1	23.7954	1	1	1	0	0	1	0	0	0	0	0	62	0	14	326.67	95.14	39.6	13.5338	4.81705	4.76899	7.85544	0	44
94	73	0	26.9141	1	1	1	0	1	1	0	0	0	0	1	86	0	9.6	413.5	95.13	27.02	0.793651	4.64247	4.48864	8.02897	0	20
95	61	0	26.0051	0	1	0	0	1	0	0	0	0	0	0	69	0	13	192.25	95.13	25.34	12.9496	4.79165	4.72827	8.27637	0	57
96	41	1	29.7458	0	0	1	0	0	0	0	0	0	0	0	81	0	12.7	263	95.12	22.47	-1.38889	4.88507	4.73092	7.8227	0	28
97	61	1	23.8899	1	1	1	0	0	0	0	0	0	0	0	60	0	13.1	356	95.11	48.11	15.5039	5.13403	5.04019	6.82545	1	12
98	53	0	22.0135	0	1	1	0	0	0	0	0	0	0	1	94	0	1.3	432.5	95.09	41.21	15.3285	4.813	4.69135	7.25194	0	50
99	46	0	25.4321	0	1	0	0	1	0	0	0	0	0	1	120	0	7	518	95.01	34.08	9.2437	4.84419	4.72562	6.02535	0	47
100	63	0	21.2955	0	0	0	0	0	0	0	0	0	0	0	107	0	10	522.5	94.99	41.27	14.4231	4.74406	4.56747	6.1376	0	53
101	67	1	19.8413	0	1	1	0	1	0	1	0	0	0	0	81	0	0.4	454	94.97	32.78	0	4.3464	4.23844	7.15989	0	31
102	55	0	21.1433	0	0	0	0	0	0	0	0	0	0	0	97	0	3.9	433	94.96	35.31	23.5294	4.85281	4.72916	7.86581	0	43
103	50	0	23.0112	1	0	0	0	0	0	0	0	0	0	0	109	0	1.1	435.5	94.9	33.53	6.66667	4.85125	4.68491	7.61991	0	13
104	54	0	28.839	1	1	0	0	1	0	0	0	0	0	1	76	1	16	405.5	94.88	27.38	-1.22699	4.00915	3.8795	8.011	0	13
105	37	0	18.3854	0	0	0	0	0	0	0	0	0	0	0	86	0	3	448	94.85	23.65	-1.07527	5.45788	5.33078	8.10447	0	53
106	67	1	24.3812	1	1	1	1	1	1	0	0	0	0	1	64	0	9.7	394	94.8	44.79	7.47664	4.81137	4.55808	6.8761	1	24
107	60	1	24.3265	1	1	1	0	1	0	1	0	0	0	1	101	0	7	289	94.8	42.22	5.14706	4.86214	4.79414	7.31277	0	40
108	60	0	28.0064	1	1	0	0	0	1	0	0	0	0	0	79	0	19.6	499	94.79	25.04	1.05263	4.91706	4.85671	7.05	0	32
109	72	1	19.9481	0	1	0	0	1	1	1	0	0	0	0	70	0	12.9	439	94.72	50.27	4.09836	4.7766	4.61413	7.21441	0	29
110	68	1	27.0518	0	1	1	1	1	1	0	0	1	0	1	85	0	3	334	94.67	29.69	15.6463	4.70592	4.65396	5.34341	0	54
111	55	0	24.7934	1	1	1	0	0	0	0	0	0	0	1	93	0	12.4	473.5	94.65	32.23	10.9489	5.07079	4.88884	7.17667	0	36
112	69	1	25.8775	1	1	1	0	1	0	0	0	0	0	1	77	0	4.5	404	94.62	32.42	6.70732	4.49981	4.41522	6.27283	1	41
113	64	0	22.0604	0	0	1	0	0	0	0	0	0	0	0	63	0	6.9	400	94.58	24.56	8.8	4.79331	4.72739	8.10755	1	36
114	67	1	41.9467	1	1	0	1	0	0	0	0	0	0	1	127	0	5	56	94.57	55.97	27.2059	4.43082	4.37701	7.08845	0	51
115	61	1	26.2976	0	1	1	0	0	0	0	0	0	0	0	97	0	22	478.5	94.57	52.39	12.0805	5.06323	5.02125	8.4534	0	56
116	63	0	20.6131	0	1	0	0	0	0	0	0	0	0	0	105	0	0.1	444.5	94.49	43.55	4.58716	4.4705	4.33729	5.98069	0	3
117	55	1	23.3067	0	1	1	0	1	0	0	0	0	0	1	87	0	3.2	329	94.48	36.84	-3.33333	4.60617	4.32546	8.09247	0	39
118	54	0	26.0519	0	0	1	0	0	0	0	0	0	0	1	121	0	2.8	434	94.45	16.12	19.2	4.75961	4.62889	9.14203	0	38
119	65	1	22.571	0	1	0	0	1	0	0	0	0	0	1	72	0	6.6	414.5	94.37	38.88	10.084	4.91486	4.80648	7.15581	1	20
120	49	0	20.4057	1	0	0	0	0	0	0	0	0	0	1	84	0	1.8	469.5	94.34	28.63	6.77966	5.16078	5.04665	8.05042	0	29
121	44	1	21.6216	0	1	1	0	0	0	1	0	0	0	0	72	0	1	416.5	94.31	26.26	16.7883	4.60217	4.45667	8.227	0	33
122	34	0	24.548	1	0	0	0	0	0	0	0	0	0	1	188	0	0	370	94.29	20.95	10.8527	4.75703	4.67376	8.31338	0	47
123	65	0	24.7556	0	0	1	0	0	0	0	0	0	0	0	76	0	3	526.5	94.24	19.98	9.48276	4.8227	4.74319	8.27408	0	55
124	40	1	26.8726	1	0	1	0	0	0	0	0	0	0	1	108	0	1.1	260	94.19	16.92	11.3821	5.48687	5.49141	8.3235	0	44
125	28	0	35.8557	0	0	0	0	0	0	0	0	0	0	0	100	0	0	438.5	94.19	28.94	-0.900901	4.84103	4.79991	6.66235	0	44
126	58	1	25.1063	0	0	0	0	0	0	0	0	0	0	0	79	0	3.2	387	94.13	36.76	14.7826	4.7265	4.57677	8.68018	0	11
127	70	1	24.6137	0	1	1	0	1	0	0	0	0	0	0	61	0	32.6	394.5	94.12	20.27	13.6	5.05688	4.98429	8.73407	0	44
128	37	1	26.4441	0	0	1	0	0	0	0	0	0	0	1	73	0	1.6	328.5	94.11	24.99	13.3858	4.76303	4.6386	7.15034	0	52
129	38	0	22.9658	0	0	0	0	0	0	0	0	0	0	1	64	0	8	477.5	94.06	24.6	-3.09278	4.69226	4.42245	7.47481	0	55
130	60	0	22.0526	0	0	1	0	0	0	0	0	0	0	0	70	0	9.5	398.5	93.89	43.02	16.129	4.75617	4.55703	7.97032	0	41
131	69	0	21.4249	0	1	0	0	0	0	1	0	0	0	0	67	0	0.2	551.5	93.85	31.86	23.0088	4.50203	4.42125	7.94457	0	37
132	40	0	31.9637	1	1	1	0	0	1	1	0	0	0	1	98	1	0	281	93.85	38.07	7.5	4.61907	4.53796	8.46609	0	14
133	50	1	25.0673	0	1	1	0	1	0	0	0	0	0	0	106	0	4	427.5	93.78	41.49	14.2857	4.73268	4.60016	8.28089	0	49
134	71	1	23.4923	0	0	0	1	0	0	0	0	0	0	0	88	0	13	132	93.77	36.33	6.42202	5.52864	5.49512	6.75781	0	49
135	43	1	30.0568	0	0	1	0	0	0	0	0	0	1	0	60	0	4.5	514.5	93.77	30.34	8.13008	4.39815	4.2711	7.73678	0	39
136	63	0	23.9583	1	1	1	0	0	0	0	0	0	0	0	93	0	11.2	439	93.74	33.42	-0.757576	4.60817	4.52613	6.19687	0	37
137	31	0	25.372	0	1	0	0	1	0	1	0	0	0	1	89	0	3	389	93.6	27.71	10.9375	5.21003	5.1801	5.93299	0	33
138	67	0	23.4863	0	1	1	0	1	0	0	0	0	0	0	72	0	11.5	406	93.42	37.46	3.06748	4.69501	4.56643	7.43823	1	16
139	71	0	19.5637	1	1	1	1	0	1	0	0	0	0	0	77	0	3.2	294	93.3	30.55	-0.884956	4.85593	4.66532	8.58876	0	28
140	70	1	23.0732	0	0	1	0	0	0	1	0	0	0	0	71	0	5.7	415.5	93.27	31.06	6.83761	4.6625	4.47506	7.35376	0	31
141	82	0	24.4352	0	1	1	1	0	1	1	0	1	0	0	78	0	19.9	336.5	93.24	40.55	4.61538	4.04305	3.94932	7.61936	0	17
142	52	0	18.1061	0	0	1	0	0	0	0	0	0	0	1	79	0	1	351.5	93.14	31.77	19.4245	5.16821	4.98975	8.47827	0	56
143	58	1	28.431	1	1	1	0	1	0	0	0	0	0	1	84	1	10	348	93.04	33.55	11.4754	5.31812	5.26476	9.26327	0	51
144	48	0	22.9688	0	0	0	0	0	0	0	0	0	0	0	97	0	1.3	419	92.89	20.51	5.04202	4.8956	4.80074	7.75811	0	37
145	38	0	21.8539	0	0	0	0	0	0	0	0	0	0	0	88	0	0	421.5	92.89	31.94	3.6036	5.09006	4.99721	8.44527	0	38
146	21	1	45.9708	0	1	1	0	0	0	0	0	0	0	1	120	0	9.3	206	92.86	62.72	-4.16667	4.67283	4.45667	7.92381	0	5
147	63	1	21.5645	0	0	0	0	0	0	0	0	0	0	0	79	0	1.9	279.5	92.79	41.12	10	5.29481	5.19129	7.14088	0	39
148	65	1	22.1003	1	1	0	0	1	0	0	0	0	0	1	71	0	14.8	371.5	92.78	30.66	18.797	5.39726	5.42671	6.72555	0	48
149	61	1	24.3375	0	1	1	0	1	0	0	1	0	0	0	75	0	4	344.5	92.74	32.54	15.3846	4.65014	4.59411	7.20278	1	7
150	47	1	20.588	1	1	1	0	1	0	0	0	0	0	0	83	0	2.9	375.5	92.7	34.46	10.6557	4.84576	4.80402	8.95776	0	47
151	58	0	22.6573	0	1	0	0	1	0	0	0	0	0	0	78	0	0.4	369.5	92.51	16.47	-4.16667	4.57883	4.44383	8.3166	0	38
152	52	0	23.0283	0	0	0	0	0	0	0	0	0	0	0	113	0	3.3	409	92.51	28.45	8.41121	4.62301	4.43912	7.86143	0	33
153	43	1	29.2388	0	0	0	0	0	0	0	0	0	0	0	81	1	2	529	92.51	29.48	16.0305	4.85593	4.71671	8.2813	0	50
154	71	1	25.3087	1	0	1	0	0	0	0	0	0	0	1	84	1	5.3	317	92.49	24.55	11.0236	4.00003	3.97968	7.74003	0	12
155	51	1	19.3034	0	1	0	0	1	0	0	0	0	0	0	102	0	1.5	387.5	92.47	37.86	-7.9646	4.9445	4.84497	8.17263	0	38
156	48	0	31.935	0	1	1	0	1	0	0	0	0	0	0	80	0	15.6	510.5	92.38	33.33	9.21986	4.74406	4.64823	6.52543	0	40
157	70	0	24.5845	1	1	1	0	0	1	0	0	1	0	0	78	1	14.7	420.5	92.37	47.64	8.9172	4.44147	4.38826	7.41278	0	26
158	38	0	40.3902	0	1	1	0	0	0	0	0	0	0	0	92	0	24.1	435	92.33	34.83	-9.09091	4.14789	3.93574	6.88054	0	34
159	67	1	25.8573	0	1	1	0	0	0	0	0	0	0	1	76	0	8.6	319	92.29	29.72	8.8	4.71133	4.45435	7.55567	0	25
160	35	1	30.6147	0	1	1	1	1	1	1	0	0	0	0	78	1	24.5	94	92.16	33.33	11.7188	4.44617	4.27528	8.75389	0	34
161	62	1	26.8136	1	1	1	0	1	1	0	0	0	0	0	80	1	8.7	353	92.14	51.9	8.14815	4.81462	4.65205	8.84986	1	35
162	70	1	23.4375	0	1	1	0	1	1	0	1	0	0	1	83	1	1.9	551	92.07	53.25	9.92366	4.83071	4.7808	7.1728	0	45
163	52	0	23.4375	0	1	1	0	1	0	0	0	0	0	0	68	0	1	374	92.07	31.23	10.5691	4.36691	4.23989	8.79291	0	51
164	41	1	25.4028	0	0	1	0	0	0	0	0	0	0	0	89	0	4.3	483	92.03	33.06	4.47761	5.04084	4.96981	8.19816	0	42
165	50	1	28.1636	1	1	0	0	0	1	0	0	0	0	1	86	0	29	221	92.02	36.15	14.3885	4.54223	4.38701	8.62624	0	38
166	62	0	23.3583	0	0	1	0	0	0	0	0	0	0	0	96	0	1.6	343	92.01	21.22	16.2162	4.6357	4.51305	7.56975	1	45
167	61	0	26.093	0	0	1	0	0	0	0	0	0	0	0	88	0	13.6	487.5	91.99	33.68	17.037	4.57985	4.47847	7.15145	0	46
168	49	0	23.1111	0	0	0	0	0	0	0	0	0	0	0	105	0	1	534	91.9	23.09	-6.47482	4.57265	4.36437	8.39986	0	56
169	81	1	19.836	1	1	1	0	0	1	0	0	0	0	0	60	0	8	330	91.86	30.22	6.16438	5.13344	5.00058	9.00613	0	41
170	60	1	30.0046	0	1	1	0	0	0	0	0	0	0	0	72	0	16.9	361	91.84	45.05	6.01504	4.74667	4.67096	8.01701	0	51
171	61	0	33.2647	0	1	0	1	1	0	0	0	0	0	0	61	0	13.1	445.5	91.65	28.89	7.40741	5.00193	4.86059	8.08318	0	29
172	75	1	25.6271	1	1	1	0	1	1	0	0	0	0	1	70	1	8.9	440.5	91.64	46.15	-0.877193	4.54329	4.40794	7.32793	0	42
173	61	1	22.0296	0	1	1	0	0	1	0	0	0	0	0	72	0	3.8	384	91.64	26.42	5.35714	4.68306	4.47164	8.04382	0	45
174	67	0	18.0851	0	1	0	0	0	0	0	0	0	0	0	84	0	5.1	318.5	91.63	15.54	35.4167	4.8235	4.72562	6.53777	1	7
175	59	1	24.2593	1	1	1	1	1	1	0	0	1	0	0	73	0	18.6	280	91.63	36.79	12.6761	5.42935	5.3048	7.95806	0	25
176	44	0	16.5313	1	0	0	0	0	0	0	0	0	0	1	86	0	0	384.5	91.6	24.32	7.44681	5.12931	4.94021	6.78855	0	30
177	28	1	26.7539	0	0	1	0	0	0	0	0	0	0	1	95	0	3.4	312	91.54	43.64	16.3793	4.8339	4.77912	9.0506	0	31
178	67	0	22.5925	0	1	1	0	1	0	0	0	0	0	0	69	0	4.9	479.5	91.41	23.56	1.52672	4.61215	4.4682	7.82306	0	47
179	60	1	34.066	1	1	0	0	0	1	1	1	1	0	0	75	0	22.9	417	91.38	22.88	3.81679	4.43201	4.26268	7.74527	0	12
180	76	0	19.6511	0	1	1	0	1	1	0	0	0	0	0	72	0	4.5	310	91.35	29.52	18.3206	5.03565	4.94805	7.29019	0	37
181	24	0	25.5132	0	0	0	0	0	0	0	0	0	0	1	95	0	0	336.5	91.33	22.77	18.5185	4.3631	4.30542	8.7539	0	34
182	69	1	19.1516	0	1	1	0	1	0	0	0	0	0	0	104	0	2.9	361.5	91.26	49.96	8.69565	4.66627	4.52721	8.02244	0	27
183	63	0	28.0661	0	1	1	0	1	0	0	0	0	0	0	66	0	10	402.5	91.26	25.95	-1.63934	4.5778	4.45085	7.97371	0	54
184	47	0	33.6841	1	1	0	0	1	0	0	0	0	0	1	120	0	9	326	91.17	25.14	7.37705	4.73708	4.70953	7.58909	0	24
185	47	0	18.2812	0	0	0	0	0	0	0	0	0	0	0	69	0	0	413	91.13	21.75	3	5.20456	5.08327	7.65266	0	30
186	76	0	29.3379	1	1	0	0	1	1	0	0	0	0	1	71	0	35.5	271.5	91.07	53.4	8.0292	4.69226	4.57677	6.66878	0	3
187	63	1	29.5583	1	1	1	1	0	1	0	0	1	0	0	100	0	20	396	90.97	39	15.7895	4.87596	4.7766	7.87367	0	51
188	65	1	25.6896	1	0	1	1	0	0	0	0	1	0	1	70	0	1.5	334	90.94	41.16	-12.7451	4.88432	4.79662	6.92091	0	23
189	71	1	23.7504	1	1	1	1	0	1	0	0	0	0	0	66	0	15	353.5	90.92	17.61	15.8333	4.68951	4.59915	7.11535	0	51
190	59	0	21.4931	0	0	1	0	0	0	0	0	0	0	0	66	0	23	432.5	90.9	24.61	3.77358	4.28496	4.08766	7.28116	1	45
191	55	0	20.8284	0	1	1	0	1	0	1	0	1	0	0	67	0	1	424	90.87	20.15	7.33945	4.74145	4.58292	6.76175	0	47
192	44	0	53.8801	0	1	0	0	1	1	1	0	0	0	0	106	0	15	421	90.84	38.46	9.2437	4.68583	4.58292	5.92005	0	57
193	63	0	27.6031	1	1	1	0	0	0	0	0	0	0	0	133	1	12.8	364.5	90.8	27.96	-4.83871	4.99315	4.90823	7.83204	0	31
194	79	1	27.2109	1	1	1	0	1	0	0	0	0	0	0	75	1	22.9	483	90.78	49.06	-7.40741	4.97673	4.86753	6.90117	0	44
195	41	1	26.9322	1	0	0	0	0	0	0	0	0	0	0	96	0	3	370	90.67	71.36	12.8205	4.91486	4.81543	8.29443	0	47
196	67	1	23.5294	1	0	1	1	0	0	0	0	0	0	0	64	0	28.9	452.5	90.52	42.94	17.0732	4.40916	4.16976	6.96981	0	27
197	77	0	20.3428	1	0	0	0	0	0	0	0	0	0	0	107	0	1	402	90.46	24.11	2.5641	4.86059	4.78332	9.51466	0	47
198	41	0	22.2301	0	0	1	0	0	0	0	0	0	0	0	93	0	1.1	374.5	90.46	30.58	4.06504	4.59714	4.38078	7.54382	0	37
199	45	0	18.0338	0	0	0	0	0	0	0	0	0	0	0	103	0	0	410	90.43	28.29	1.86916	5.02125	4.96912	7.42281	0	43
200	62	1	21.9485	0	1	0	1	1	1	1	1	1	0	0	77	0	22.6	388.5	90.37	53.93	10.4348	4.24992	4.07584	9.09552	0	39
201	62	0	21.7502	0	1	1	0	1	1	0	0	0	0	1	69	0	14	465.5	90.37	31.26	3.66972	4.69775	4.58904	7.78893	0	49
202	62	1	26.0266	0	0	1	0	0	0	0	0	0	0	0	67	0	7.6	410.5	90.36	26.12	4.23729	4.9523	4.90749	7.02788	0	36
203	49	1	20.7612	1	1	0	0	0	1	0	0	0	0	1	97	0	6	356.5	90.36	44.12	7.2	4.78749	4.7397	7.65254	0	59
204	54	1	20.0432	0	0	0	0	0	0	0	0	0	0	1	77	0	0.2	373.5	90.34	30.73	14.0187	4.5931	4.43557	7.72509	0	36
205	35	0	27.5556	0	0	0	0	0	0	0	0	0	0	0	87	0	3	462	90.25	31.06	15.8333	4.80729	4.66344	6.88493	0	56
206	46	0	20.5499	1	1	1	0	1	0	0	0	0	0	0	98	1	1.1	310.5	90.23	30.84	0.757576	4.86753	4.84182	7.70982	0	31
207	74	1	28.1608	0	0	1	0	0	0	1	0	0	0	0	67	0	5.8	294.67	90.04	30.4	3.38983	4.59006	3.88568	7.34426	0	27
208	45	0	27.2229	0	0	1	0	0	0	0	1	0	0	0	103	0	0.5	403.5	89.95	52.69	16.1972	4.25703	4.09767	7.38797	0	14
209	50	0	20.7648	0	1	0	0	0	0	0	0	0	0	0	121	0	0.9	408	89.89	26.42	15.493	5.07517	5.00663	8.35066	0	42
210	50	1	36.6782	1	0	1	0	0	0	0	0	0	0	1	90	0	48.3	322	89.81	36.68	21.2121	4.97259	4.86676	7.67598	0	36
211	34	0	23.0749	0	0	0	0	0	0	0	0	0	0	0	82	0	1.6	390.5	89.73	19.22	16	4.91852	4.81867	7.73381	0	51
212	42	0	29.7687	1	1	1	0	0	1	0	0	0	0	0	69	0	4.6	374.5	89.61	26.19	5.9322	4.35286	4.23555	8.87838	1	17
213	56	0	25	0	1	1	0	1	1	0	1	0	0	1	66	0	6	304.5	89.6	50.3	16.3793	4.75789	4.64247	8.29929	0	57
214	75	0	24.0195	0	1	1	0	1	0	1	0	0	0	0	62	0	7.7	381	89.54	32.9	12.844	4.51852	4.40916	6.82079	1	6
215	64	1	24.3419	0	1	1	0	1	0	0	0	0	0	0	79	0	8.3	422.5	89.49	33.09	20.8	4.81786	4.60116	7.59818	0	33
216	57	0	30.8084	1	0	1	0	0	0	0	0	0	0	0	73	0	10	437.5	89.04	31.03	11.5044	5.37944	5.26837	8.7545	0	37
217	61	0	21.3205	1	0	0	0	0	0	0	0	0	0	0	68	0	0.5	240	89.01	36.82	16.5138	4.88884	4.80484	7.89158	0	16
218	78	1	22.8928	0	1	1	0	0	0	0	0	0	0	1	69	0	1.6	501	88.98	36.04	14.557	4.70863	4.63181	7.9056	0	38
219	62	0	19.9184	0	1	0	0	1	0	0	0	0	0	0	100	0	3.7	450.5	88.94	31	5	4.82991	4.77068	8.61722	0	26
220	36	1	32.223	1	1	1	0	0	0	0	0	0	0	1	108	1	3.1	404	88.94	34.33	6.33803	4.71043	4.66344	8.15489	0	26
221	75	0	27.8863	1	1	1	0	0	1	1	0	0	0	0	68	0	26	446.5	88.83	56.94	18.5841	4.95442	4.86907	7.61131	0	38
222	72	1	21.0904	1	1	0	0	0	1	0	0	0	0	0	84	0	19.1	331.5	88.77	38.98	12.605	4.44852	3.89386	5.84176	0	55
223	71	0	22.4303	0	1	0	0	1	1	0	0	0	0	0	81	0	2	393.5	88.61	52.14	8.54701	4.70139	4.67283	8.45576	0	2
224	69	1	25.3444	1	1	1	0	1	1	1	0	1	0	0	74	1	3	406.5	88.61	47.23	26.1146	4.62595	4.50314	7.31088	0	46
225	63	1	25.0886	0	1	1	0	1	0	0	0	0	0	0	73	0	5	383.5	88.49	55.34	1.6129	4.64247	4.37576	7.96746	0	18
226	24	1	28.6366	0	1	0	0	1	0	0	0	0	0	1	82	0	5.2	396.33	88.36	31.13	0.826446	5.17048	4.9445	8.29971	0	44
227	73	1	20.5191	0	0	0	0	0	0	0	0	0	0	0	62	0	19.3	480	88.26	38.09	3.57143	4.85671	4.74406	4.95129	1	20
228	70	1	27.1609	0	1	1	0	1	1	0	0	0	0	0	72	0	3.6	472.5	88.21	56.68	13.2353	4.87596	4.80811	7.82257	1	40
229	52	0	21.5597	0	0	1	0	0	0	0	0	0	0	0	94	0	33.7	496.5	88.03	42.54	2.58621	4.75961	4.66627	6.53061	0	44
230	67	1	23.8912	0	0	0	0	0	0	0	0	0	0	0	89	0	41.1	353.5	88.02	46.27	16.9118	4.87137	4.82911	7.6949	0	43
231	64	1	19.847	1	0	0	0	1	1	0	0	0	0	1	87	1	5.9	418.5	87.98	43.41	17.4603	4.30136	4.26409	6.74448	0	13
232	61	0	26.1381	1	0	1	0	0	0	0	0	0	0	0	111	0	17	488.5	87.94	54.23	3.30579	4.47164	4.35028	7.85293	0	13
233	63	1	26.8695	1	1	0	1	0	1	0	0	0	0	0	69	0	14	332	87.87	52.89	6.20155	4.43319	4.30676	7.68668	0	55
234	54	1	23.8104	1	0	0	1	0	0	0	0	1	0	1	72	0	3	420.5	87.79	28.47	10.9244	4.68583	4.63957	7.29608	0	53
235	76	1	22.4813	0	1	1	0	0	1	0	0	0	0	0	83	0	8.3	502.5	87.77	41.24	0.641026	4.99043	4.83787	7.98767	0	3
236	59	0	18.5178	0	1	1	1	1	0	0	0	1	0	1	72	0	7.1	403.5	87.53	43.06	0	4.99315	4.83549	6.55722	0	28
237	73	1	26.079	1	1	1	0	1	0	0	0	1	0	0	86	1	25	338	87.5	56.57	17.1233	4.46014	4.27528	8.95254	0	45
238	75	1	19.3743	0	0	0	0	0	0	0	0	0	0	0	92	0	4	408.5	87.47	35.55	7	4.78164	4.7023	7.0281	0	55
239	63	0	20.8659	1	0	0	0	0	0	0	0	0	0	0	67	0	4	386	87.39	26.3	14.4231	4.93663	4.69226	8.1734	1	32
240	74	1	23.0042	0	1	0	0	1	0	0	0	1	0	0	81	0	40.1	354	87.27	42.19	-1.69492	3.98527	3.84802	6.92484	0	27
241	62	0	31.3295	1	1	1	0	1	1	0	0	0	0	0	94	0	34.4	428	87.26	34.74	-5.64516	4.81137	4.73444	7.77834	0	15
242	63	1	26.2917	1	1	1	1	0	1	0	0	1	0	0	78	0	22	321	87	30.89	13.8211	4.68951	4.59915	7.05587	0	49
243	71	1	23.4082	0	1	1	1	1	0	0	0	1	0	1	82	1	24.7	399.5	86.98	73.08	4.72441	5.04019	4.94093	8.34138	0	30
244	64	0	18.8567	0	1	0	0	1	0	0	0	0	0	0	89	0	6	410.5	86.77	69.81	-9.70149	5.00797	4.92725	6.90293	1	21
245	65	1	21.1719	0	0	0	0	0	0	0	0	0	0	0	85	0	22.8	358.5	86.72	52.53	9.56522	4.6415	4.54436	7.23872	0	31
246	63	1	22.1003	1	1	1	0	0	1	0	0	1	0	1	95	0	4.5	179	86.72	43.88	-2.34375	4.88658	4.83787	6.99743	0	28
247	61	1	21.7893	0	0	0	0	0	0	0	0	0	0	1	82	0	3.2	369.5	86.69	46.21	3.1746	4.4006	4.28359	7.51446	0	29
248	44	0	17.1782	0	1	0	0	0	0	0	0	0	0	0	80	1	0	472	86.65	43.75	3.40136	4.74057	4.59815	8.92287	1	34
249	71	0	25.6198	0	1	1	0	1	0	0	0	0	0	1	66	0	2	434.5	86.5	24.36	13.7931	4.98429	4.95442	6.6551	0	5
250	69	0	20.3144	0	0	0	0	0	0	0	0	0	0	0	82	0	10	426.5	86.36	55.5	18.3206	4.92071	4.85748	6.3965	0	40
251	59	1	23.6605	1	1	1	0	0	0	0	0	0	0	0	81	0	10	321	86.07	50.61	16.1017	4.79165	4.60417	8.23996	0	38
252	76	1	19.8141	0	1	1	1	0	1	0	0	0	0	0	71	0	16.6	438	86.04	47.27	-7.5	4.98703	4.89485	5.49031	0	19
253	64	1	24.0882	0	1	1	1	0	1	0	0	0	0	0	105	0	15.2	288.5	85.65	76.03	9.23077	4.84655	4.78916	7.7576	0	48
254	71	0	25.7098	1	1	1	0	0	0	0	0	0	0	0	101	0	3	334	85.58	41.6	4.28571	4.8956	4.57677	6.0949	0	29
255	70	1	19.8474	0	1	0	1	1	1	0	0	0	0	1	92	0	0.2	365	85.39	49.87	11.9048	4.58497	4.49647	8.50176	0	34
256	65	1	24.7224	0	1	1	0	1	0	1	0	0	0	1	72	0	44.1	275	85.25	50.97	-5.67376	5.0324	4.98429	8.2208	1	9
257	71	1	24.0238	1	1	1	0	0	1	0	0	0	0	1	72	0	32	541.5	85.08	61.8	11.6788	4.71492	4.55808	7.42881	1	13
258	65	0	22.7941	0	1	1	0	0	0	1	0	0	0	0	88	0	4	126	84.99	91.96	11.1888	4.7185	4.6511	7.13303	0	41
259	56	0	29.9261	1	0	1	0	0	0	0	0	0	0	0	130	0	6.4	376.5	84.64	60.72	-8.92857	4.36691	4.32546	8.75775	0	43
260	71	0	27.7764	1	0	1	0	0	0	0	0	0	0	0	86	0	6.3	395	84.58	45.73	20.5128	4.68306	4.58292	7.92874	0	49
261	64	0	24.2919	0	0	1	0	0	0	0	0	0	0	0	93	0	13.6	273	84.55	61.56	5.26316	5.22252	5.04278	8.74552	0	35
262	74	1	25.3012	0	1	0	0	1	1	0	0	0	0	0	85	0	3.3	472	84.46	55.75	-5.92593	4.40183	4.19117	7.73569	0	4
263	54	0	35.6997	1	1	1	0	1	0	1	1	0	0	0	64	1	30.1	195	84.32	51.2	10.7438	4.31348	4.22098	6.61037	1	6
264	54	1	27.102	0	1	1	0	0	0	0	0	0	0	1	73	0	6.3	434.5	84.2	61.87	16.9231	4.47734	4.34251	8.46592	1	9
265	59	1	25.0593	0	0	0	0	0	0	0	0	0	0	0	118	0	13.7	421	84.02	49.51	3.4188	5.39726	5.42671	8.70778	0	5
266	73	1	24.0916	0	1	1	0	0	1	1	0	1	0	0	70	0	14.7	188.5	83.95	54.67	6.77966	4.59915	4.43912	7.37578	1	25
267	67	1	22.5827	0	0	0	0	0	0	0	0	0	0	1	91	0	22.3	281	83.94	60.61	15.4472	4.9712	4.83708	7.26597	0	39
268	65	0	18.4738	0	1	0	0	1	0	0	0	0	0	0	118	0	9.8	393.5	83.84	27.67	3.78788	4.4762	4.39074	7.36837	0	39
269	53	1	21.7865	0	0	0	0	0	0	0	0	0	0	0	109	0	0.7	380.5	83.51	45	0.961538	5.37064	5.20785	8.64329	0	54
270	58	0	22.6429	0	0	0	0	0	0	0	0	0	0	1	80	0	6.3	156.5	83.24	24.2	13.8462	5.18403	5.03825	7.68836	0	29
271	78	1	21.9384	1	1	0	0	1	1	0	0	0	0	0	78	1	4.7	320.5	83.19	66.79	1.98675	5.13403	4.86059	7.69867	0	39
272	36	0	18.0921	0	0	0	0	0	0	0	0	0	0	0	88	0	3.2	337.5	83.19	32.57	15.3285	5.0758	5.01064	7.46005	0	30
273	70	1	26.5021	1	1	1	1	1	0	1	0	1	0	0	83	0	9.9	385.5	83.04	30.8	-1.75439	4.22537	4.11741	7.35284	0	35
274	65	0	24.3882	1	0	1	0	0	0	0	0	0	0	1	80	0	15	430.5	83	42.38	21.0145	4.58701	4.52504	7.28263	0	57
275	64	1	17.8474	1	0	0	0	0	0	0	0	0	0	0	131	0	5.3	404.5	82.98	82.34	-14.1593	4.75531	4.72028	7.18538	0	36
276	65	1	25.8413	0	1	1	0	1	0	0	0	0	0	1	81	0	8.3	365	82.88	64.89	10.3226	4.40183	4.31348	7.86849	0	31
277	66	1	20.6437	0	1	0	0	1	0	1	0	0	0	1	64	0	19.4	379	82.82	57.79	20.4819	4.32281	4.21509	7.95331	1	9
278	71	0	19.3379	0	1	1	0	0	0	0	0	0	0	0	68	0	0.4	411	82.78	48.57	15.7025	4.27388	4.13836	7.48969	0	37
279	53	0	21.6885	0	1	0	1	1	0	1	0	0	0	0	72	0	4.3	330.5	82.68	36.62	-14.7651	5.25384	5.17445	7.97527	0	36
280	33	0	24.1622	0	1	0	0	1	0	0	0	0	0	0	95	1	1	264.67	82.49	32.59	10.596	4.79331	4.76388	9.28619	0	58
281	26	1	25.1559	0	0	0	0	0	0	0	0	0	0	0	122	0	2.7	414	82.42	40.59	10.8108	5.0376	4.90156	6.99784	0	36
282	43	1	33.4567	1	1	1	1	1	0	0	0	1	0	0	90	1	22.7	349	82.07	66.05	9.49367	4.82189	4.57368	7.31157	0	45
283	67	1	26.6719	0	1	0	0	1	0	0	0	0	0	0	74	0	20.2	374.5	81.62	63.98	5.88235	4.62006	4.48413	7.97526	0	46
284	45	1	25.5036	0	1	1	0	0	1	0	0	0	0	1	92	0	12.2	353.5	81.1	43.5	15.2672	4.99789	4.87748	8.94622	0	36
285	69	1	19.9446	1	1	1	0	1	0	0	0	0	0	1	79	0	3.4	249	81.02	35.9	13.4454	4.6941	4.61115	6.48697	0	25
286	62	0	20.9781	0	1	1	0	1	0	0	0	0	0	0	83	1	2.1	316.5	80.96	45.8	20.3252	4.65205	4.55703	7.46005	0	32
287	64	1	24.5681	1	0	1	0	0	0	0	0	0	0	0	82	0	25	293	80.24	50.35	12.1212	4.94592	4.8032	8.99329	0	41
288	68	0	21.9261	0	1	1	0	1	1	0	0	0	0	0	70	0	29.9	277	80.17	53.95	10	4.56954	4.39692	7.27314	0	41
289	69	1	20.4674	0	0	0	0	0	0	0	0	0	0	0	84	0	4.1	391.5	80.06	51	10	5.02256	4.89335	6.53998	1	46
290	70	1	24.6959	1	1	1	0	1	0	0	0	0	0	1	65	1	11	247	80	54.88	5.46875	3.99268	3.8712	7.33358	1	12
291	58	1	23.9056	1	0	0	0	0	0	0	0	0	0	1	95	0	4.4	343	79.78	41.41	4.20168	5.24439	5.20126	7.51192	0	37
292	69	1	25.301	0	0	1	0	0	0	0	0	0	0	0	82	0	15	379.75	79.74	53.44	17.8295	4.54754	4.38701	8.50928	0	58
293	68	0	32.4633	0	0	1	0	0	0	0	0	0	0	0	61	0	7.2	256.5	79.61	39.54	3.4188	4.08933	4.06732	7.12457	1	14
294	63	1	24.9787	0	1	0	0	1	0	0	0	0	0	0	96	0	13.9	212.5	79.61	45.47	6.45161	4.19117	4.09268	8.61999	0	50
295	31	1	25.0995	0	0	0	0	0	0	0	0	0	0	1	173	0	6.5	379.67	79.6	56.69	10.3175	4.55913	4.36182	6.96443	0	46
296	83	1	18.2794	0	1	0	0	0	0	0	0	0	0	0	149	0	6.8	223	79.42	79.2	-5	4.94592	4.82511	7.57069	0	42
297	73	1	22.79	1	1	0	1	1	1	0	0	1	0	0	74	0	9.6	243.5	78.97	46.74	15.493	4.59512	4.54116	6.76483	0	31
298	47	1	39.2963	1	1	1	0	1	1	1	0	0	0	0	79	0	45.4	369.5	78.97	60.02	-1.75439	4.90602	4.80974	8.0095	0	15
299	64	1	20.0008	0	0	0	0	0	0	0	0	0	0	0	83	0	1.5	316	78.86	45.86	8.92857	4.6357	4.49647	7.32333	0	45
300	75	1	23.7452	1	1	1	0	0	0	0	0	0	0	0	87	0	18.3	305.5	78.5	40.5	2.04082	4.45551	4.31348	7.86203	0	34
301	62	0	22.7045	0	1	0	0	0	0	0	0	0	0	0	77	0	6	462	78.49	41.73	0	4.47961	4.4006	6.09301	0	31
302	62	1	23.2904	0	0	0	0	0	0	0	0	0	0	0	72	0	2.2	305.5	77.08	44.93	25	4.76217	4.7032	7.38262	0	48
303	61	1	30.7123	0	1	1	0	0	0	0	0	0	0	1	72	0	25	258	77.08	48.41	0.653595	4.47392	4.24563	8.63757	0	56
304	66	1	19.2722	0	1	1	0	1	0	0	0	1	0	1	85	1	11.1	102.5	77.07	65.04	0	4.93015	4.80566	8.86297	0	49
305	59	1	23.3645	0	0	0	0	0	0	0	0	0	0	0	77	0	5.8	347	76.85	44.08	0.980392	5.48022	5.47059	7.01437	0	4
306	74	1	28.3047	1	1	1	0	1	1	0	0	0	0	0	63	0	8.9	230.33	76.77	73.14	12.8205	4.92508	4.8331	7.66821	1	18
307	70	1	26.5182	1	1	1	0	1	1	0	0	0	0	0	66	0	9.2	287	76.77	64.26	6.30631	4.7397	4.67935	8.62553	1	39
308	78	1	22.9421	1	1	1	0	1	1	0	0	0	0	0	147	0	9	230	76.76	36.4	5.51181	4.62693	4.5326	7.29119	0	43
309	50	1	18.9075	0	0	0	0	0	0	0	0	0	0	0	89	0	4	313.5	76.59	54.61	9.09091	4.6511	4.61115	8.63419	0	52
310	76	0	30.9896	1	1	1	1	1	1	1	1	0	0	0	66	1	32.2	375	75.68	51.32	2.85714	4.87596	4.7766	7.3553	0	9
311	65	1	23.7024	0	1	1	1	1	0	0	0	1	0	0	74	0	2.3	192	75.43	61.91	-1.81818	5.10413	4.99721	7.34401	1	35
312	50	0	20.7313	0	0	0	0	0	0	0	0	0	0	0	83	0	0.9	323	75.12	84.99	11.2069	4.72739	4.52179	7.90285	0	48
313	65	0	24.6247	1	1	0	0	1	0	0	0	0	0	0	132	0	22	198	74.95	65.84	5.26316	4.46706	4.3451	8.31913	0	28
314	63	0	17.5781	0	0	1	0	0	0	0	0	1	0	0	86	0	3.6	427.5	74.73	39.3	14.2857	4.42365	4.33467	7.04772	0	46
315	74	0	25.9151	1	1	1	0	1	0	0	0	1	0	0	73	0	15	392	74.22	46.26	1.43885	4.94876	4.92217	7.94089	0	56
316	74	1	29.1643	0	0	1	0	0	0	0	0	0	0	0	77	0	30.5	320.5	72.26	66.31	13.0435	4.88356	4.77912	7.56429	0	30
317	39	0	24.1494	0	1	1	0	1	0	0	0	0	0	0	202	0	3.7	157	70.57	57.74	13.986	5.19518	5.09804	7.29052	0	48
318	61	1	27.0093	0	1	0	0	1	0	0	0	0	0	0	104	0	19	269.5	70.54	42.96	10.2564	4.84655	4.72916	7.35749	0	38
319	77	0	29.3611	1	1	1	0	1	0	0	0	0	0	0	78	1	3.7	258.5	67.55	48.13	10.5634	4.61907	4.44617	7.45808	1	41
320	64	1	22.4767	0	0	0	0	0	0	0	0	0	0	0	82	0	0.8	161	65.18	72.87	9.92908	5.20949	5.22628	7.95666	0	8
321	66	1	26.7094	1	1	1	0	0	0	0	0	0	0	0	67	0	10	284.5	64.97	85.62	-5.83942	4.81786	4.70953	7.35284	0	41
322	30	0	29.2184	0	0	1	0	0	0	0	0	0	0	1	63	1	0.7	174	63.56	88.74	17.8571	5.09804	4.96284	6.97464	0	38
323	70	1	28.4005	1	0	1	1	0	0	0	0	0	0	0	104	0	20.5	125.5	60.33	81.33	15.3846	4.74319	4.64054	7.17965	0	13
324	56	1	23.2422	0	1	1	0	1	0	0	0	0	0	0	72	0	7.2	24	58.54	45.12	13.9344	4.87596	4.75703	7.77654	0	45
